# Supplementary material for: Cyanopeptolins and Anabaenopeptins Are the Dominant Cyanopeptides from Planktothrix Strains Collected in Canadian Lakes
Source: Toxins (Basel). 2024 Feb 17;16(2):110. doi: 10.3390/toxins16020110 (PMC10891876; doi:10.3390/toxins16020110)
Supplement: Supplementary file 1 [file toxins-16-00110-s001.zip]

Archive with 1 entries (1 files):
- toxins-2773885-supplementary.pdf
